# Supplementary material for: Ciliary neurotrophic factor promotes motor reinnervation of the musculocutaneous nerve in an experimental model of end-to-side neurorrhaphy
Source: BMC Neurosci. 2011 Jun 22;12:58. doi: 10.1186/1471-2202-12-58 (PMC3224149; doi:10.1186/1471-2202-12-58)
Supplement: Additional file 1 — Table S1 - Quantitative analysis of labeled spinal motoneurons and DRG neurons. Quantitative analysis of labeled spinal motoneurons and DRG neurons of intact rats (n = 6) and rats following UN-MCN end-to-side anastomosis and intrathecal treatment with PBS, Cerebrolysin and CNTF. Red-labeled perikarya belong to neurons with single axons present in the UN; green-labeled perikarya belong to neurons whose single axons were damaged during surgical treatment and regenerated only into the MCN distal stump; yellow-labeled perikarya resulted from a mixture of red and green fluorescence and indicate those UN neurons whose axons gave off an additional daughter branch that adjoined and grew into the distal stump of MCN. † indicates statistical significance (P < 0.05) when comparing rats with ALZET minipumps filled with CNTF and Cerebrolysin or PBS. [file 1471-2202-12-58-S1.XLS]

## Sheet: List1
Intact UN	Number of labeled	UN-MCN end-to-side			Number of labeled UN neurons			Proportion of neurons (%)
	UN neurons	anastomosis		Red	Green	Yellow	Total	Green/total	Yellow/total
	(mean±SD)			(mean±SD)	(mean±SD)	(mean±SD)	(mean±SD)	(mean±SD)	(mean±SD)
		PBS	motoneurons	215±26	47±24	4±20	266±29	17.1±4.8	1.6±0.3
			DRG neurons	2293±143	425±111	39±21	2757±225	16.4±5.2	1.4±0.3
motoneurons	291±52	Cerebrolysin	motoneurons	220±29	42±19	4±30	265±28	15.8±4.6	1.5 ±0.5
DRG neurons	3086±238		DRG neurons	2228±135	391±97	40±21	2659±198	14.2±5.0	1.4 ±0.3
		CNTF	motoneurons	222±24	93±35†	10±40†	325±32	27.4±4.9†	3.3 ±0.9†
			DRG neurons	2626±363	457±84	41±11	3125±297	15.5±3.8	1.4 ±0.4
